# Supplementary material for: The mosaic memory of large language models
Source: Nat Commun. 2026 Jan 29;17:2142. doi: 10.1038/s41467-026-68603-0 (PMC12957333; doi:10.1038/s41467-026-68603-0)
Supplement: Supplementary file 3 — Source Data [file 41467_2026_68603_MOESM3_ESM.xlsx]

## Sheet: Figure 1a
		R	Rho (mean)	Rho (standard deviation)
Model	GPT-NEO-1.3B	1	0.8977	0.0314
		5	0.7811	0.0225
		10	0.6462	0.0209
		15	0.5202	0.0363
		20	0.4519	0.0376
		25	0.4014	0.0176
		50	0.1864	0.0115
		75	0.081	0.0128
	GEMMA-2B	1	0.9345	0.1049
		5	0.7628	0.0197
		10	0.6039	0.0202
		15	0.4811	0.0453
		20	0.3935	0.0224
		25	0.3218	0.0238
		50	0.1353	0.0191
		75	0.0615	0.0224
	LLAMA-3.2-1B	1	0.9025	0.0739
		5	0.757	0.0166
		10	0.634	0.025
		15	0.4906	0.0311
		20	0.3986	0.026
		25	0.3276	0.0156
		50	0.1347	0.0215
		75	0.0641	0.0113
	PHI-2	1	0.9188	0.0375
		5	0.7766	0.153
		10	0.633	0.1028
		15	0.5425	0.1323
		20	0.4626	0.0417
		25	0.38	0.0479
		50	0.1731	0.0348
		75	0.0576	0.019

## Sheet: Figure 1b
X_insert	n	Rho (mean)	Rho (standard deviation)
1	1	0.2113	0.0191
	2	0.3148	0.0133
	5	0.5205	0.0273
	10	0.6912	0.0443
	20	0.8274	0.0231
	50	0.9547	0.0682
5	1	0.0185	0.0099
	2	0.1676	0.0187
	5	0.4029	0.0266
	10	0.5981	0.0484
	20	0.7278	0.0327
	50	0.892	0.0905
10	1	0.0103	0.0088
	2	0.0973	0.0152
	5	0.3538	0.0199
	10	0.5408	0.014
	20	0.7003	0.0281
	50	0.8953	0.0329
♾️	1	0.0634	0.0088
	2	0.0971	0.0101
	5	0.1853	0.0121
	10	0.3092	0.0188
	20	0.4792	0.0379
	50	0.7295	0.0245

## Sheet: Figure 1c
n	tau	Rho (mean)	Rho (standard deviation)
2	0.1	0.5264	0.0259
	0.2	0.3462	0.0101
	0.3	0.2398	0.0175
	0.4	0.1811	0.0067
	0.5	0.174	0.0122
	0.6	0.1656	0.0093
	0.7	0.1711	0.0063
	0.8	0.1631	0.0075
	0.9	0.1616	0.0104
	X_insert = ♾️	0.0971	0.0101
5	0.1	0.6425	0.0432
	0.2	0.5014	0.0416
	0.3	0.3856	0.0179
	0.4	0.3336	0.0321
	0.5	0.3024	0.0093
	0.6	0.2943	0.0168
	0.7	0.2934	0.0082
	0.8	0.2853	0.0107
	0.9	0.2772	0.023
	X_insert = ♾️	0.1853	0.0121
10	0.2	0.5673	0.0349
	0.3	0.5366	0.0478
	0.4	0.4667	0.0495
	0.5	0.4394	0.0135
	0.6	0.4112	0.0262
	0.7	0.4111	0.0162
	0.8	0.3925	0.0123
	X_insert = ♾️	0.3092	0.0188

## Sheet: Figure 1d
k	R	Rho (mean)	Rho (standard deviation)
10	1	0.8977	0.0314
	5	0.7811	0.0225
	10	0.6462	0.0209
	15	0.5202	0.0363
	20	0.4519	0.0376
	25	0.4014	0.0176
	50	0.1864	0.0115
	75	0.081	0.0128
100	1	0.9198	0.0489
	5	0.7279	0.0289
	10	0.5848	0.0296
	15	0.4903	0.0166
	20	0.41	0.0169
	25	0.3408	0.0203
	50	0.1467	0.0119
	75	0.0528	0.0076
1000	1	0.9483	0.0343
	5	0.7365	0.0343
	10	0.5878	0.0213
	15	0.4488	0.031
	20	0.3633	0.0206
	25	0.3055	0.0185
	50	0.1169	0.0112
	75	0.0372	0.0039
V_MLM	1	0.9089	0.0281
	5	0.726	0.0439
	10	0.5414	0.0317
	15	0.4327	0.0282
	20	0.3362	0.0141
	25	0.2845	0.0125
	50	0.0896	0.008
	75	0.0312	0.0081

## Sheet: Figure 2a
Perturbation	Levenshtein distance	Rho
replacement	1.02	0.9
replacement	5.08	0.78
replacement	10.17	0.65
replacement	15.22	0.52
replacement	20.27	0.45
replacement	25.27	0.4
replacement	49.9	0.19
replacement	73.32	0.08
insertion	99	0.21
insertion	49	0.32
insertion	19	0.52
insertion	9	0.69
insertion	4	0.83
insertion	1	0.96
insertion	495	0.02
insertion	245	0.17
insertion	95	0.4
insertion	45	0.6
insertion	20	0.73
insertion	5	0.89
insertion	990	0.01
insertion	490	0.1
insertion	190	0.35
insertion	90	0.54
insertion	40	0.7
insertion	10	0.9
shuffle	17.13	0.53
shuffle	33.46	0.35
shuffle	50.74	0.24
shuffle	69.44	0.18
shuffle	85.63	0.17
shuffle	91.95	0.17
shuffle	92.7	0.17
shuffle	93.39	0.16
shuffle	94.06	0.16
shuffle	20.03	0.64
shuffle	34.99	0.5
shuffle	51.33	0.39
shuffle	67.38	0.33
shuffle	80.06	0.3
shuffle	87.46	0.29
shuffle	89.17	0.29
shuffle	90.3	0.29
shuffle	91.58	0.28
shuffle	40.73	0.57
shuffle	48.52	0.54
shuffle	63.51	0.47
shuffle	74.48	0.44
shuffle	80.88	0.41
shuffle	84.21	0.41
shuffle	88.15	0.39
slimpajama	5.76	0.71
slimpajama	15.52	0.43
slimpajama	25.46	0.67
slimpajama	35.55	0.22
slimpajama	45.65	0.32

## Sheet: Figure 2b
distance	Levenshtein (mean)	Levenshtein (standard error)	Hamming (mean)	Hamming (standard error)
0	998.2	18.32	998.2	18.32
1	1101.2	71.26	1101.2	71.26
2	1338.2	120.41	1142.6	73.44
3	1585.2	223.84	1284.4	107.21
4	1824	268.48	1319.6	119.65
5	2117.2	356.11	1349.6	120.75
6	2368.4	414.32	1381	129.39
7	2768.8	523.7	1412.6	135.02
8	3358	797.51	1453.2	139.66
9	3471.8	831.87	1510.2	157.85
10	3771.6	916.03	1536.2	159.13
11	3899	936	1571.4	164
12	4234.4	1018.9	1632.4	173.33
13	4629.6	1073.86	1803.4	252.28
14	4967	1129.34	1936.2	306.71
15	5584.8	1246.72	2076.2	361.26
16	5787.8	1273.45	2529.6	514.42
17	6452.8	1416.78	3037.6	775.88
18	6796.6	1459.6	3087	780.34
19	7572.8	1698.75	3134.6	783.03
20	7910.8	1741.63	3280.8	796.94
21	8440.4	1901.27	3411.4	812.94
22	8901.8	1986.21	3460.2	820.16
23	9185.6	2070.19	3506	826.06
24	9519.4	2121.59	3636.2	853.13
25	9845.4	2189.51	3763.4	875.55
26	10357	2281.33	3788	875.98
27	10996	2441.01	3810.6	878.04
28	11741.2	2597.1	3860	881.39
29	12889.2	2907.05	3875.4	881.83
30	14291.2	3276.57	3945.2	884.12
31	15201	3514.09	4807	1301.03
32	16740.8	4087.17	5273	1621.03
33	17283.8	4301.37	5317.2	1621.36
34	17598	4388.37	5371.6	1621.18
35	18088.4	4525.53	5855.2	1753.12
36	18787.8	4771.93	6099.8	1805.26
37	19648	5088.1	7131.6	2220.3
38	20303.4	5240.17	7403.2	2235.85
39	20641.6	5344.7	7710	2281.11
40	21313	5510.9	7864.4	2303.62
41	22664	5871.36	7949.6	2304.8
42	22973.6	5929.46	8091.8	2329.58
43	23510.8	6036.78	8676	2548.86
44	24013.4	6151.09	9309.4	2771.16
45	24355	6214.22	9358.4	2772.31
46	24705.6	6284.15	9454.6	2772.77
47	25026.2	6366.56	9920.4	2785.65
48	25249.6	6393.78	10241.2	2811.93
49	25510.6	6459.91	11991.4	3455.31
50	26060	6502.07	12884.2	3590.22

## Sheet: Figure 2c
Levenshtein distance	no_dedup	n_10	n_20	n_30	n_40	n_50	n_60	n_70	n_80	n_90	n_100
0	998.2	0	0	0	0	0	0	0	0	0	0
1	1101.2	0	0	0	0	0	73.2	74.4	76.4	78.2	103
2	1338.2	0	0	0	5.8	11.8	87.2	170.8	230	272.8	340
3	1585.2	0	0	0	6.6	15.4	241.4	358.8	420.2	465.6	587
4	1824	0	0	3.2	13.4	44	353.6	498.2	568.4	691.4	825.8
5	2117.2	0	0	3.2	19.8	57	608.8	776.6	848.4	984.4	1119
6	2368.4	0	0	49.4	79	141.2	770.2	940.8	1013	1233.4	1370.2
7	2768.8	0	0	55.4	87	150.8	815.4	989.8	1063.8	1614.4	1770.6
8	3358	0	0	78.6	114	208	1008.4	1199.8	1284.6	2203.2	2359.8
9	3471.8	0	1.4	108.4	144	239.8	1061.8	1256.4	1346	2296.8	2473.6
10	3771.6	0	7.4	152.6	196.6	300.2	1286.4	1491.2	1588.6	2574.4	2773.4
11	3899	0	27.4	179.6	249	373	1390.4	1599	1704	2701.8	2900.8
12	4234.4	0	45.4	217	354	493.4	1659.8	1915.4	2031.4	3037.2	3236.2
13	4629.6	0	51.4	255.6	425	658.6	1828.6	2093	2311.8	3432.4	3631.4
14	4967	0	73.6	359.2	580.2	917	2147.4	2416.8	2642	3769.8	3968.8
15	5584.8	0	98	430	679.6	1334.8	2568.8	3025.8	3253	4387.6	4586.6
16	5787.8	0	114.6	581.4	837.2	1507.8	2759.8	3217.6	3447.6	4590.6	4789.6
17	6452.8	0	138.2	639.6	925.4	1695.6	2959.8	3809.6	4041.6	5255.6	5454.6
18	6796.6	0	211.2	789.8	1086.4	1877.4	3280.4	4133.2	4366.8	5599.4	5798.4
19	7572.8	0	251.8	953.2	1274.8	2223.8	3632.8	4895	5130.6	6375.6	6574.6
20	7910.8	0	343.2	1188.8	1529	2526.8	3941.4	5222.2	5466.8	6713.6	6912.6
21	8440.4	0	463.6	1395.6	1745.2	2904.8	4350.8	5735	5996.4	7243.2	7442.2
22	8901.8	0	663.4	1683.8	2051.6	3266	4720	6193.2	6457.8	7704.6	7903.6
23	9185.6	0	743	1811.8	2194.8	3523.8	4992.2	6471	6741.6	7988.4	8187.4
24	9519.4	0	851.4	2021.6	2449.4	3800.2	5274.6	6779.4	7075.2	8322.2	8521.2
25	9845.4	0	917.2	2219.4	2670.8	4091.4	5570.8	7101.4	7401.2	8648.2	8847.2
26	10357	0	1112	2460.8	3039.8	4552.6	6045.2	7600	7912.8	9159.8	9358.8
27	10996	0	1490.4	2914.6	3503.8	5061.4	6642	8228.6	8551.8	9798.8	9997.8
28	11741.2	0	1723.6	3240	3895.8	5648.8	7323.8	8971.2	9297	10544	10743
29	12889.2	0	1898.4	3471.6	4165.4	6008.8	7696.2	10094.6	10445	11692	11891
30	14291.2	0	2115.8	4109.2	4816.6	6670	8368.6	11495.2	11847	13094	13293
31	15201	0	2420.2	4887.4	5640.2	7515.2	9248.4	12404.8	12756.6	14003.8	14202.8
32	16740.8	0	3173.2	6320.6	7092.6	8978.4	10767.8	13944.6	14296.4	15543.6	15742.6
33	17283.8	0	3496.2	6790	7581.6	9474	11286.8	14487.6	14839.4	16086.6	16285.6
34	17598	0	3631.4	7055.6	7860.6	9763.6	11586	14801.8	15153.6	16400.8	16599.8
35	18088.4	0	3831.8	7366.2	8183.6	10096	12030.2	15292.2	15644	16891.2	17090.2
36	18787.8	0	4124.6	7881.4	8743.4	10662.2	12717.8	15991.6	16343.4	17590.6	17789.6
37	19648	3.8	4395.4	8563.4	9554.2	11478.2	13570.2	16851.8	17203.6	18450.8	18649.8
38	20303.4	5	4576.8	8842.8	10142.6	12068.8	14220.4	17507.2	17859	19106.2	19305.2
39	20641.6	8	4683	9059.8	10384.2	12329.6	14557.2	17845.4	18197.2	19444.4	19643.4
40	21313	8.2	4781.6	9213.4	10561	12535.2	15221.6	18516.8	18868.6	20115.8	20314.8
41	22664	10.6	4854	9335.6	10710.2	12891.4	16570.6	19867.8	20219.6	21466.8	21665.8
42	22973.6	11.2	4962	9486.4	10876.8	13157.2	16880.2	20177.4	20529.2	21776.4	21975.4
43	23510.8	14.8	5050.6	9613	11021	13678.4	17417.4	20714.6	21066.4	22313.6	22512.6
44	24013.4	15.6	5253	9936.4	11358.2	14165.2	17920	21217.2	21569	22816.2	23015.2
45	24355	16.4	5391.2	10181	11634.8	14504.8	18261.6	21558.8	21910.6	23157.8	23356.8
46	24705.6	16.4	5530	10424.6	11899	14851	18612.2	21909.4	22261.2	23508.4	23707.4
47	25026.2	17.2	5707.4	10679.8	12181.4	15162.4	18932.8	22230	22581.8	23829	24028
48	25249.6	18.6	5786.6	10825.4	12371.4	15383.4	19155.6	22452.8	22805.2	24052.4	24251.4
49	25510.6	20.8	5930	11022.8	12603.4	15641.2	19416.6	22713.8	23066.2	24313.4	24512.4
50	26060	159	6159.2	11332.8	12979	16189	19966	23263.2	23615.6	24862.8	25061.8
